# Supplementary material for: Characterization of Changes and Driver Microbes in Gut Microbiota During Healthy Aging Using A Captive Monkey Model
Source: Genomics Proteomics Bioinformatics. 2021 Dec 30;20(2):350–65. doi: 10.1016/j.gpb.2021.09.009 (PMC9684162; doi:10.1016/j.gpb.2021.09.009)
Supplement: Supplementary Table S1 [file mmc12.xlsx]

## Sheet: Sheet1
Table S1 Sample reads processed with the analysis pipeline in the current study
Sample ID	Input	Filtered	Denoised	Non-chimeric
MAFBL1	80078	56538	56538	56104
MAFBL10	80046	55435	55435	55028
MAFBL100	80178	56829	56829	56381
MAFBL101	80087	51950	51950	51666
MAFBL102	80144	55669	55669	55202
MAFBL103	80248	45009	45009	44752
MAFBL104	59009	32316	32316	32042
MAFBL11	80138	53828	53828	53618
MAFBL12	80083	55775	55775	55440
MAFBL13	74503	48213	48213	47314
MAFBL14	80020	55490	55490	55308
MAFBL15	80111	55550	55550	55145
MAFBL16	80100	55266	55266	54794
MAFBL17	80141	54910	54910	54560
MAFBL18	80133	55096	55096	54927
MAFBL2	80169	54239	54239	53657
MAFBL19	80182	55343	55343	55031
MAFBL20	80119	56291	56291	56291
MAFBL21	80149	55414	55414	55287
MAFBL22	80202	56507	56507	55853
MAFBL23	80228	55314	55314	54707
MAFBL24	80081	52403	52403	52066
MAFBL25	80099	56785	56785	56545
MAFBL26	80052	55544	55544	55151
MAFBL27	80051	53598	53598	53598
MAFBL28	80079	54094	54094	53696
MAFBL3	80078	55306	55306	54891
MAFBL29	80063	56449	56449	54954
MAFBL30	80126	55276	55276	55096
MAFBL31	80166	56095	56095	55477
MAFBL32	80213	54504	54504	54152
MAFBL33	80047	54775	54775	54264
MAFBL34	80117	55211	55211	55207
MAFBL35	80130	53834	53834	53666
MAFBL36	80037	55140	55140	54916
MAFBL37	80156	57057	57057	56818
MAFBL38	80311	54293	54293	54153
MAFBL4	80120	55334	55334	54942
MAFBL39	80093	56674	56674	56624
MAFBL40	80028	55064	55064	54971
MAFBL41	80171	56613	56613	56511
MAFBL42	80101	58781	58781	58432
MAFBL43	80175	55997	55997	55701
MAFBL44	80125	56288	56288	55889
MAFBL45	80171	56463	56463	56117
MAFBL46	80210	56713	56713	56402
MAFBL47	80188	57101	57101	56851
MAFBL48	80125	55029	55029	54799
MAFBL5	80112	56138	56138	56108
MAFBL49	80188	55547	55547	55147
MAFBL50	80159	55698	55698	55394
MAFBL51	80096	56310	56310	56180
MAFBL53	48642	35514	35514	34270
MAFBL54	80226	56867	56867	56252
MAFBL55	80051	53742	53742	53168
MAFBL56	80155	55715	55715	55230
MAFBL57	80323	53880	53880	53799
MAFBL52	81345	54549	54549	54037
MAFBL58	80200	58022	58022	57766
MAFBL6	80173	55124	55124	54971
MAFBL59	80082	53800	53800	53641
MAFBL60	80093	55199	55199	55031
MAFBL61	80136	55843	55843	55771
MAFBL62	80114	57319	57319	56821
MAFBL63	80179	55607	55607	55379
MAFBL64	80050	55215	55215	54493
MAFBL65	80182	56630	56630	56488
MAFBL66	80210	54781	54781	54510
MAFBL67	80153	55414	55414	55122
MAFBL7	80047	52818	52818	52472
MAFBL68	80097	56161	56161	55966
MAFBL69	80070	58009	58009	57983
MAFBL70	80136	55337	55337	55299
MAFBL71	80132	55872	55872	55817
MAFBL72	80234	55784	55784	55663
MAFBL73	80108	54567	54567	54207
MAFBL74	80091	56484	56484	56339
MAFBL75	80039	58664	58664	57968
MAFBL76	85119	48053	48053	47956
MAFBL77	84998	49572	49572	49161
MAFBL78	65496	38456	38456	38318
MAFBL79	80123	54125	54125	53844
MAFBL80	80160	53529	53529	53196
MAFBL8	80080	54718	54718	54483
MAFBL81	86432	60742	60742	59532
MAFBL82	80163	54980	54980	54815
MAFBL83	80076	57469	57469	57192
MAFBL84	80170	54922	54922	54607
MAFBL85	80130	55340	55340	55146
MAFBL86	80104	58483	58483	58379
MAFBL87	80166	56867	56867	56737
MAFBL88	80210	54714	54714	54714
MAFBL89	80216	55048	55048	54919
MAFBL9	80087	54890	54890	54770
MAFBL90	80069	56094	56094	56077
MAFBL91	80096	55027	55027	54944
MAFBL92	80025	57025	57025	56700
MAFBL93	80096	54211	54211	53914
MAFBL94	80141	56705	56705	55753
MAFBL95	80086	56578	56578	56527
MAFBL96	80199	55551	55551	55234
MAFBL97	80106	56215	56215	56082
MAFBL98	80034	56660	56660	56525
MAFBL99	80039	55310	55310	54974
