# Supplementary material for: Characterization of Changes and Driver Microbes in Gut Microbiota During Healthy Aging Using A Captive Monkey Model
Source: Genomics Proteomics Bioinformatics. 2021 Dec 30;20(2):350–65. doi: 10.1016/j.gpb.2021.09.009 (PMC9684162; doi:10.1016/j.gpb.2021.09.009)
Supplement: Supplementary Table S3 [file mmc14.xlsx]

## Sheet: IF-Module
Table S3 Modules and edges from WGCNA of different age groups
datSummary	colorNEW	kMEturquoise
Flavobacterium	turquoise	0.995129
Parasutterella	turquoise	0.993115
Stenotrophomonas	turquoise	0.992627
Bacteroides	turquoise	0.991362
Alistipes	turquoise	0.988174
Staphylococcus	turquoise	0.987591
Bifidobacterium	turquoise	0.98756
Turicibacter	turquoise	0.986816
Anaerotruncus	turquoise	0.986417
uncultured Bacteroidales bacterium	turquoise	0.986356
Bilophila	turquoise	0.986197
Corynebacterium 1	turquoise	0.986197
Finegoldia	turquoise	0.986197
Prevotella	turquoise	0.986197
Dubosiella	turquoise	0.986135
Oscillibacter	turquoise	0.975552
Porphyromonas	turquoise	0.974996
Ruminiclostridium	turquoise	0.972225
Paenibacillus	turquoise	0.967588
Acinetobacter	turquoise	0.964654
Lachnospiraceae NK4A136 group	turquoise	0.956832
Pseudoxanthomonas	turquoise	0.951651
Pseudomonas	turquoise	0.950892
Sphingopyxis	turquoise	0.950372
Akkermansia	turquoise	0.942354
GCA-900066225	turquoise	0.940673
Enterorhabdus	turquoise	0.938807
Enterococcus	turquoise	0.936986
Ruminiclostridium 9	turquoise	0.93656
Escherichia-Shigella	turquoise	0.92486
Intestinimonas	turquoise	0.904995
Polycyclovorans	turquoise	0.90477
Woeseia	turquoise	0.884197
Prevotellaceae Ga6A1 group	turquoise	0.883735
Tyzzerella	turquoise	0.852483
Neisseria	turquoise	0.846425
Morganella	turquoise	0.834105
Ruminiclostridium 5	turquoise	0.818833
Lachnoclostridium	turquoise	0.800071
Subgroup 10	turquoise	0.800067
Ruminococcaceae UCG-014	turquoise	0.773021
Ruminococcaceae UCG-004	turquoise	0.756616
Burkholderia-Caballeronia-Paraburkholderia	turquoise	0.744512
Parabacteroides	turquoise	0.724811
Ruminiclostridium 6	turquoise	0.724235
Weissella	turquoise	0.659106
Defluviitaleaceae UCG-011	turquoise	0.622144
Sphingomonas	turquoise	0.620167
Arcobacter	turquoise	0.601189
Candidatus Saccharimonas	turquoise	0.581107
Gemella	turquoise	0.544642
Fontimonas	turquoise	0.496213

## Sheet: IF-edge
fromNode	toNode	Weight	Direction
Acinetobacter	Alistipes	0.856921	undirected
Acinetobacter	Anaerotruncus	0.870311	undirected
Acinetobacter	Bacteroides	0.86769	undirected
Acinetobacter	Bifidobacterium	0.867214	undirected
Acinetobacter	Bilophila	0.865741	undirected
Acinetobacter	Corynebacterium 1	0.865741	undirected
Acinetobacter	Dubosiella	0.866735	undirected
Acinetobacter	Enterorhabdus	0.763964	undirected
Acinetobacter	Finegoldia	0.865741	undirected
Acinetobacter	Flavobacterium	0.819776	undirected
Acinetobacter	Oscillibacter	0.764942	undirected
Acinetobacter	Parasutterella	0.855206	undirected
Acinetobacter	Porphyromonas	0.796279	undirected
Acinetobacter	Prevotella	0.865741	undirected
Acinetobacter	Ruminiclostridium	0.873685	undirected
Acinetobacter	Staphylococcus	0.867345	undirected
Acinetobacter	Stenotrophomonas	0.736007	undirected
Acinetobacter	Turicibacter	0.871479	undirected
Acinetobacter	uncultured Bacteroidales bacterium	0.867595	undirected
Actinomyces	Slackia	0.745319	undirected
Actinomyces	Victivallis	0.936783	undirected
Akkermansia	Enterococcus	0.882486	undirected
Akkermansia	Escherichia-Shigella	0.836064	undirected
Akkermansia	Paenibacillus	0.927112	undirected
Akkermansia	Polycyclovorans	0.77249	undirected
Akkermansia	Pseudoxanthomonas	0.821581	undirected
Akkermansia	Sphingopyxis	0.845623	undirected
Akkermansia	Stenotrophomonas	0.808966	undirected
Alistipes	Anaerotruncus	0.996423	undirected
Alistipes	Bacteroides	0.994197	undirected
Alistipes	Bifidobacterium	0.996231	undirected
Alistipes	Bilophila	0.996599	undirected
Alistipes	Corynebacterium 1	0.996599	undirected
Alistipes	Dubosiella	0.996558	undirected
Alistipes	Finegoldia	0.996599	undirected
Alistipes	Flavobacterium	0.946155	undirected
Alistipes	GCA-900066225	0.727587	undirected
Alistipes	Lachnospiraceae NK4A136 group	0.798008	undirected
Alistipes	Oscillibacter	0.920878	undirected
Alistipes	Parasutterella	0.985928	undirected
Alistipes	Porphyromonas	0.943115	undirected
Alistipes	Prevotella	0.996599	undirected
Alistipes	Ruminiclostridium	0.894953	undirected
Alistipes	Ruminiclostridium 9	0.721194	undirected
Alistipes	Staphylococcus	0.995487	undirected
Alistipes	Stenotrophomonas	0.853662	undirected
Alistipes	Turicibacter	0.995276	undirected
Alistipes	uncultured Bacteroidales bacterium	0.996309	undirected
Anaerotruncus	Bacteroides	0.994781	undirected
Anaerotruncus	Bifidobacterium	0.998594	undirected
Anaerotruncus	Bilophila	0.999655	undirected
Anaerotruncus	Corynebacterium 1	0.999655	undirected
Anaerotruncus	Dubosiella	0.999512	undirected
Anaerotruncus	Finegoldia	0.999655	undirected
Anaerotruncus	Flavobacterium	0.94396	undirected
Anaerotruncus	GCA-900066225	0.724019	undirected
Anaerotruncus	Lachnospiraceae NK4A136 group	0.801633	undirected
Anaerotruncus	Oscillibacter	0.92702	undirected
Anaerotruncus	Parasutterella	0.985853	undirected
Anaerotruncus	Porphyromonas	0.94161	undirected
Anaerotruncus	Prevotella	0.999655	undirected
Anaerotruncus	Ruminiclostridium	0.907313	undirected
Anaerotruncus	Ruminiclostridium 9	0.730473	undirected
Anaerotruncus	Staphylococcus	0.997843	undirected
Anaerotruncus	Stenotrophomonas	0.844957	undirected
Anaerotruncus	Turicibacter	0.997721	undirected
Anaerotruncus	uncultured Bacteroidales bacterium	0.998618	undirected
Bacteroides	Bifidobacterium	0.996781	undirected
Bacteroides	Bilophila	0.994714	undirected
Bacteroides	Corynebacterium 1	0.994714	undirected
Bacteroides	Dubosiella	0.994676	undirected
Bacteroides	Finegoldia	0.994714	undirected
Bacteroides	Flavobacterium	0.968904	undirected
Bacteroides	GCA-900066225	0.706099	undirected
Bacteroides	Lachnospiraceae NK4A136 group	0.799684	undirected
Bacteroides	Oscillibacter	0.921035	undirected
Bacteroides	Parasutterella	0.996022	undirected
Bacteroides	Porphyromonas	0.939793	undirected
Bacteroides	Prevotella	0.994714	undirected
Bacteroides	Ruminiclostridium	0.897429	undirected
Bacteroides	Ruminiclostridium 9	0.711796	undirected
Bacteroides	Staphylococcus	0.995536	undirected
Bacteroides	Stenotrophomonas	0.887619	undirected
Bacteroides	Turicibacter	0.994803	undirected
Bacteroides	uncultured Bacteroidales bacterium	0.994689	undirected
Bifidobacterium	Bilophila	0.999027	undirected
Bifidobacterium	Corynebacterium 1	0.999027	undirected
Bifidobacterium	Dubosiella	0.999261	undirected
Bifidobacterium	Finegoldia	0.999027	undirected
Bifidobacterium	Flavobacterium	0.95368	undirected
Bifidobacterium	GCA-900066225	0.720761	undirected
Bifidobacterium	Lachnospiraceae NK4A136 group	0.799168	undirected
Bifidobacterium	Oscillibacter	0.923998	undirected
Bifidobacterium	Parasutterella	0.99079	undirected
Bifidobacterium	Porphyromonas	0.939962	undirected
Bifidobacterium	Prevotella	0.999027	undirected
Bifidobacterium	Ruminiclostridium	0.894795	undirected
Bifidobacterium	Ruminiclostridium 9	0.724789	undirected
Bifidobacterium	Staphylococcus	0.998602	undirected
Bifidobacterium	Stenotrophomonas	0.861347	undirected
Bifidobacterium	Turicibacter	0.998903	undirected
Bifidobacterium	uncultured Bacteroidales bacterium	0.999306	undirected
Bilophila	Corynebacterium 1	1	undirected
Bilophila	Dubosiella	0.999881	undirected
Bilophila	Finegoldia	1	undirected
Bilophila	Flavobacterium	0.944699	undirected
Bilophila	GCA-900066225	0.72564	undirected
Bilophila	Lachnospiraceae NK4A136 group	0.80096	undirected
Bilophila	Oscillibacter	0.927334	undirected
Bilophila	Parasutterella	0.986424	undirected
Bilophila	Porphyromonas	0.942451	undirected
Bilophila	Prevotella	1	undirected
Bilophila	Ruminiclostridium	0.897022	undirected
Bilophila	Ruminiclostridium 9	0.729116	undirected
Bilophila	Staphylococcus	0.998274	undirected
Bilophila	Stenotrophomonas	0.845991	undirected
Bilophila	Turicibacter	0.998184	undirected
Bilophila	uncultured Bacteroidales bacterium	0.999053	undirected
Burkholderia-Caballeronia-Paraburkholderia	Morganella	0.882205	undirected
Burkholderia-Caballeronia-Paraburkholderia	Polycyclovorans	0.745499	undirected
Burkholderia-Caballeronia-Paraburkholderia	Sphingomonas	0.866442	undirected
Corynebacterium 1	Dubosiella	0.999881	undirected
Corynebacterium 1	Finegoldia	1	undirected
Corynebacterium 1	Flavobacterium	0.944699	undirected
Corynebacterium 1	GCA-900066225	0.72564	undirected
Corynebacterium 1	Lachnospiraceae NK4A136 group	0.80096	undirected
Corynebacterium 1	Oscillibacter	0.927334	undirected
Corynebacterium 1	Parasutterella	0.986424	undirected
Corynebacterium 1	Porphyromonas	0.942451	undirected
Corynebacterium 1	Prevotella	1	undirected
Corynebacterium 1	Ruminiclostridium	0.897022	undirected
Corynebacterium 1	Ruminiclostridium 9	0.729116	undirected
Corynebacterium 1	Staphylococcus	0.998274	undirected
Corynebacterium 1	Stenotrophomonas	0.845991	undirected
Corynebacterium 1	Turicibacter	0.998184	undirected
Corynebacterium 1	uncultured Bacteroidales bacterium	0.999053	undirected
Dubosiella	Finegoldia	0.999881	undirected
Dubosiella	Flavobacterium	0.944246	undirected
Dubosiella	GCA-900066225	0.724421	undirected
Dubosiella	Lachnospiraceae NK4A136 group	0.80441	undirected
Dubosiella	Oscillibacter	0.926966	undirected
Dubosiella	Parasutterella	0.986205	undirected
Dubosiella	Porphyromonas	0.941913	undirected
Dubosiella	Prevotella	0.999881	undirected
Dubosiella	Ruminiclostridium	0.897045	undirected
Dubosiella	Ruminiclostridium 9	0.732813	undirected
Dubosiella	Staphylococcus	0.99884	undirected
Dubosiella	Stenotrophomonas	0.845823	undirected
Dubosiella	Turicibacter	0.998937	undirected
Dubosiella	uncultured Bacteroidales bacterium	0.999583	undirected
Enterococcus	Escherichia-Shigella	0.97114	undirected
Enterococcus	Morganella	0.821549	undirected
Enterococcus	Paenibacillus	0.948244	undirected
Enterococcus	Polycyclovorans	0.942098	undirected
Enterococcus	Pseudomonas	0.771407	undirected
Enterococcus	Pseudoxanthomonas	0.944619	undirected
Enterococcus	Sphingopyxis	0.960761	undirected
Enterococcus	Stenotrophomonas	0.814098	undirected
Enterorhabdus	Ruminiclostridium	0.756411	undirected
Escherichia-Shigella	Morganella	0.855541	undirected
Escherichia-Shigella	Paenibacillus	0.909363	undirected
Escherichia-Shigella	Polycyclovorans	0.962219	undirected
Escherichia-Shigella	Pseudomonas	0.772519	undirected
Escherichia-Shigella	Pseudoxanthomonas	0.933455	undirected
Escherichia-Shigella	Sphingopyxis	0.943449	undirected
Escherichia-Shigella	Stenotrophomonas	0.764399	undirected
Finegoldia	Flavobacterium	0.944699	undirected
Finegoldia	GCA-900066225	0.72564	undirected
Finegoldia	Lachnospiraceae NK4A136 group	0.80096	undirected
Finegoldia	Oscillibacter	0.927334	undirected
Finegoldia	Parasutterella	0.986424	undirected
Finegoldia	Porphyromonas	0.942451	undirected
Finegoldia	Prevotella	1	undirected
Finegoldia	Ruminiclostridium	0.897022	undirected
Finegoldia	Ruminiclostridium 9	0.729116	undirected
Finegoldia	Staphylococcus	0.998274	undirected
Finegoldia	Stenotrophomonas	0.845991	undirected
Finegoldia	Turicibacter	0.998184	undirected
Finegoldia	uncultured Bacteroidales bacterium	0.999053	undirected
Flavobacterium	Lachnospiraceae NK4A136 group	0.736012	undirected
Flavobacterium	Oscillibacter	0.864826	undirected
Flavobacterium	Paenibacillus	0.820161	undirected
Flavobacterium	Parasutterella	0.983572	undirected
Flavobacterium	Porphyromonas	0.882952	undirected
Flavobacterium	Prevotella	0.944699	undirected
Flavobacterium	Pseudomonas	0.706714	undirected
Flavobacterium	Pseudoxanthomonas	0.73482	undirected
Flavobacterium	Ruminiclostridium	0.838023	undirected
Flavobacterium	Sphingopyxis	0.74871	undirected
Flavobacterium	Staphylococcus	0.949679	undirected
Flavobacterium	Stenotrophomonas	0.965562	undirected
Flavobacterium	Turicibacter	0.94693	undirected
Flavobacterium	uncultured Bacteroidales bacterium	0.945237	undirected
Flavonifractor	uncultured bacterium adhufec202	1	undirected
Fontimonas	Sphingomonas	0.921971	undirected
GCA-900066225	Oscillibacter	0.728678	undirected
GCA-900066225	Parasutterella	0.704859	undirected
GCA-900066225	Prevotella	0.72564	undirected
GCA-900066225	Staphylococcus	0.720306	undirected
GCA-900066225	Turicibacter	0.718751	undirected
GCA-900066225	uncultured Bacteroidales bacterium	0.720676	undirected
Lachnospiraceae NK4A136 group	Oscillibacter	0.812493	undirected
Lachnospiraceae NK4A136 group	Parasutterella	0.774426	undirected
Lachnospiraceae NK4A136 group	Porphyromonas	0.763986	undirected
Lachnospiraceae NK4A136 group	Prevotella	0.80096	undirected
Lachnospiraceae NK4A136 group	Ruminiclostridium	0.737866	undirected
Lachnospiraceae NK4A136 group	Ruminiclostridium 9	0.750322	undirected
Lachnospiraceae NK4A136 group	Staphylococcus	0.817037	undirected
Lachnospiraceae NK4A136 group	Turicibacter	0.812919	undirected
Lachnospiraceae NK4A136 group	uncultured Bacteroidales bacterium	0.809018	undirected
Libanicoccus	U29-B03	1	undirected
Morganella	Polycyclovorans	0.931336	undirected
Morganella	Pseudoxanthomonas	0.771875	undirected
Morganella	Sphingomonas	0.722374	undirected
Morganella	Sphingopyxis	0.790493	undirected
Moritella	Motiliproteus	0.904462	undirected
Oscillibacter	Parasutterella	0.908682	undirected
Oscillibacter	Porphyromonas	0.914967	undirected
Oscillibacter	Prevotella	0.927334	undirected
Oscillibacter	Ruminiclostridium	0.824396	undirected
Oscillibacter	Staphylococcus	0.926034	undirected
Oscillibacter	Stenotrophomonas	0.765537	undirected
Oscillibacter	Turicibacter	0.924023	undirected
Oscillibacter	uncultured Bacteroidales bacterium	0.925085	undirected
Paenibacillus	Parasutterella	0.736401	undirected
Paenibacillus	Polycyclovorans	0.859476	undirected
Paenibacillus	Pseudomonas	0.826606	undirected
Paenibacillus	Pseudoxanthomonas	0.938079	undirected
Paenibacillus	Sphingopyxis	0.955611	undirected
Paenibacillus	Stenotrophomonas	0.927914	undirected
Parasutterella	Porphyromonas	0.927209	undirected
Parasutterella	Prevotella	0.986424	undirected
Parasutterella	Ruminiclostridium	0.879585	undirected
Parasutterella	Staphylococcus	0.988064	undirected
Parasutterella	Stenotrophomonas	0.917942	undirected
Parasutterella	Turicibacter	0.986912	undirected
Parasutterella	uncultured Bacteroidales bacterium	0.986443	undirected
Polycyclovorans	Pseudomonas	0.722298	undirected
Polycyclovorans	Pseudoxanthomonas	0.932292	undirected
Polycyclovorans	Sphingopyxis	0.948219	undirected
Porphyromonas	Prevotella	0.942451	undirected
Porphyromonas	Ruminiclostridium	0.833687	undirected
Porphyromonas	Staphylococcus	0.939286	undirected
Porphyromonas	Stenotrophomonas	0.784091	undirected
Porphyromonas	Turicibacter	0.938639	undirected
Porphyromonas	uncultured Bacteroidales bacterium	0.939947	undirected
Prevotella	Ruminiclostridium	0.897022	undirected
Prevotella	Ruminiclostridium 9	0.729116	undirected
Prevotella	Staphylococcus	0.998274	undirected
Prevotella	Stenotrophomonas	0.845991	undirected
Prevotella	Turicibacter	0.998184	undirected
Prevotella	uncultured Bacteroidales bacterium	0.999053	undirected
Prevotellaceae Ga6A1 group	Woeseia	0.756389	undirected
Pseudomonas	Pseudoxanthomonas	0.797827	undirected
Pseudomonas	Sphingopyxis	0.800474	undirected
Pseudomonas	Stenotrophomonas	0.795141	undirected
Pseudoxanthomonas	Sphingopyxis	0.979853	undirected
Pseudoxanthomonas	Stenotrophomonas	0.857672	undirected
Ruminiclostridium	Staphylococcus	0.896288	undirected
Ruminiclostridium	Stenotrophomonas	0.743778	undirected
Ruminiclostridium	Turicibacter	0.895475	undirected
Ruminiclostridium	uncultured Bacteroidales bacterium	0.896132	undirected
Ruminiclostridium 9	Staphylococcus	0.745958	undirected
Ruminiclostridium 9	Turicibacter	0.742392	undirected
Ruminiclostridium 9	uncultured Bacteroidales bacterium	0.736747	undirected
Slackia	Victivallis	0.922879	undirected
Sphingopyxis	Stenotrophomonas	0.871543	undirected
Staphylococcus	Stenotrophomonas	0.856308	undirected
Staphylococcus	Turicibacter	0.999637	undirected
Staphylococcus	uncultured Bacteroidales bacterium	0.999357	undirected
Stenotrophomonas	Turicibacter	0.852499	undirected
Stenotrophomonas	uncultured Bacteroidales bacterium	0.848805	undirected
Turicibacter	uncultured Bacteroidales bacterium	0.999731	undirected

## Sheet: YA-Module
datSummary	colorNEW	kMEblue	kMEturquoise
Amphritea	blue	0.846357	-0.0518596
Arcobacter	blue	0.969143	-0.0356372
Clostridium sensu stricto 6	blue	0.945605	0.312355
Enterorhabdus	blue	0.835064	-0.107315
Moritella	blue	0.980371	-0.0306632
Motiliproteus	blue	0.935532	-0.0376919
Papillibacter	blue	0.752578	0.546604
Prevotellaceae Ga6A1 group	blue	0.987029	-0.026598
Pseudomonas	blue	0.918849	0.141804
Stenotrophomonas	blue	0.891953	0.0200988
Streptococcus	blue	0.946511	0.244774
Subgroup 10	blue	0.954739	-0.0156121
uncultured bacterium adhufec202	blue	0.729521	0.0172682
Woeseia	blue	0.974645	-0.0356417
[Eubacterium] xylanophilum group	turquoise	-0.0789272	0.867485
Burkholderia-Caballeronia-Paraburkholderia	turquoise	0.219229	0.8973
Corynebacterium 1	turquoise	0.0295321	0.970581
Enterococcus	turquoise	0.0133752	0.927506
GCA-900066225	turquoise	0.0654647	0.822988
Lachnospiraceae AC2044 group	turquoise	0.205069	0.92967
Lachnospiraceae NK4A136 group	turquoise	-0.0680547	0.902615
Lachnospiraceae UCG-007	turquoise	-0.00340156	0.819647
Oscillibacter	turquoise	0.272978	0.891922
Ruminiclostridium 5	turquoise	-0.0842986	0.815615
Ruminococcaceae UCG-009	turquoise	0.111593	0.903299
Ruminococcaceae UCG-010	turquoise	0.216146	0.864854
Ruminococcus 1	turquoise	-0.0316465	0.879133
Tyzzerella 3	turquoise	0.0106793	0.926181
unidentified rumen bacterium RF32	turquoise	0.0767424	0.867487
Weissella	turquoise	-0.00312105	0.867542

## Sheet: YA-edge
fromNode	toNode	Weight	Direction
Amphritea	Motiliproteus	0.857319	undirected
Anaerobiospirillum	Veillonella	0.919259	undirected
Anaerococcus	Finegoldia	0.711102	undirected
Anaerococcus	Ruminobacter	0.811027	undirected
Anaerofustis	Bifidobacterium	0.947308	undirected
Anaerofustis	Succinivibrio	0.852676	undirected
Arcobacter	Moritella	0.955483	undirected
Arcobacter	Motiliproteus	0.899175	undirected
Arcobacter	Prevotellaceae Ga6A1 group	0.893341	undirected
Arcobacter	Woeseia	0.954364	undirected
Bifidobacterium	Succinivibrio	0.79599	undirected
Campylobacter	Mucispirillum	0.940725	undirected
Clostridium sensu stricto 6	Streptococcus	0.828207	undirected
Lachnospiraceae XPB1014 group	Staphylococcus	0.751555	undirected
Moritella	Motiliproteus	0.751691	undirected
Moritella	Prevotellaceae Ga6A1 group	0.966321	undirected
Moritella	Woeseia	0.990133	undirected
Motiliproteus	Woeseia	0.752266	undirected
Oscillospira	Victivallis	0.851643	undirected
Prevotellaceae Ga6A1 group	Subgroup 10	0.720141	undirected
Prevotellaceae Ga6A1 group	Woeseia	0.940641	undirected
Ruminococcaceae UCG-009	Ruminococcaceae UCG-010	0.736827	undirected
Turicibacter	uncultured Bacteroidales bacterium	0.75158	undirected

## Sheet: MA-Module
datSummary	colorNEW	kMEblue	kMEturquoise
Akkermansia	turquoise	0.390721	0.887688
Brachyspira	turquoise	-0.13187	0.704979
Burkholderia-Caballeronia-Paraburkholderia	turquoise	0.306269	0.963047
Enterococcus	turquoise	0.32871	0.933439
Flavobacterium	turquoise	-0.00107884	0.96235
Fontimonas	turquoise	0.300091	0.966574
Morganella	turquoise	0.364557	0.97575
Mucispirillum	turquoise	-0.0817892	0.86785
Neisseria	turquoise	-0.0523622	0.934027
Paenibacillus	turquoise	0.293455	0.970525
Parasutterella	turquoise	0.307711	0.959421
Polycyclovorans	turquoise	0.247307	0.786353
Pseudoxanthomonas	turquoise	0.226457	0.964808
Ruminiclostridium 6	turquoise	0.0988378	0.86314
Sphingomonas	turquoise	-0.00678672	0.954939
Sphingopyxis	turquoise	0.519437	0.903272
Stenotrophomonas	turquoise	0.481994	0.671818
U29-B03	turquoise	-0.00580445	0.936523
uncultured Bacteroidales bacterium	turquoise	-0.0867834	0.866135
Amphritea	blue	0.9854	0.203374
Arcobacter	blue	0.992473	0.219094
Candidatus Melainabacteria bacterium MEL.A1	blue	0.88488	0.163106
Enterorhabdus	blue	0.827863	0.219119
Massilia	blue	0.962589	0.206539
Moritella	blue	0.979704	0.202354
Motiliproteus	blue	0.978583	0.203381
Prevotellaceae Ga6A1 group	blue	0.971717	0.197856
Ruminococcaceae UCG-004	blue	0.707269	0.0895498
Slackia	blue	0.746309	0.0514739
Subgroup 10	blue	0.986845	0.220039
Woeseia	blue	0.971563	0.238058

## Sheet: MA-edge
fromNode	toNode	Weight	Direction
Akkermansia	Fontimonas	0.810553	undirected
Amphritea	Arcobacter	0.921251	undirected
Amphritea	Massilia	0.814661	undirected
Amphritea	Moritella	0.969324	undirected
Amphritea	Motiliproteus	0.952367	undirected
Amphritea	Prevotellaceae Ga6A1 group	0.936769	undirected
Amphritea	Subgroup 10	0.85831	undirected
Amphritea	Woeseia	0.742129	undirected
Anaerococcus	Peptoniphilus	0.86408	undirected
Anaerococcus	Porphyromonas	0.75104	undirected
Arcobacter	Massilia	0.790665	undirected
Arcobacter	Moritella	0.877775	undirected
Arcobacter	Motiliproteus	0.87172	undirected
Arcobacter	Prevotellaceae Ga6A1 group	0.857915	undirected
Arcobacter	Subgroup 10	0.982052	undirected
Arcobacter	Woeseia	0.896035	undirected
Burkholderia-Caballeronia-Paraburkholderia	Fontimonas	0.724276	undirected
Burkholderia-Caballeronia-Paraburkholderia	Morganella	0.80384	undirected
Burkholderia-Caballeronia-Paraburkholderia	Parasutterella	0.817733	undirected
Dubosiella	Turicibacter	0.808239	undirected
Flavobacterium	Pseudoxanthomonas	0.809905	undirected
Flavobacterium	Sphingomonas	0.947311	undirected
Fontimonas	Morganella	0.730432	undirected
Fontimonas	Paenibacillus	0.743809	undirected
Massilia	Moritella	0.917656	undirected
Massilia	Motiliproteus	0.942736	undirected
Morganella	Paenibacillus	0.905755	undirected
Morganella	Parasutterella	0.717493	undirected
Morganella	Pseudoxanthomonas	0.843815	undirected
Morganella	Sphingopyxis	0.763591	undirected
Moritella	Motiliproteus	0.997499	undirected
Moritella	Prevotellaceae Ga6A1 group	0.830181	undirected
Moritella	Subgroup 10	0.78544	undirected
Motiliproteus	Prevotellaceae Ga6A1 group	0.795529	undirected
Motiliproteus	Subgroup 10	0.775581	undirected
Mucispirillum	uncultured Bacteroidales bacterium	0.737987	undirected
Neisseria	U29-B03	0.953672	undirected
Paenibacillus	Pseudoxanthomonas	0.85507	undirected
Paenibacillus	Sphingopyxis	0.7272	undirected
Peptoniphilus	Porphyromonas	0.762126	undirected
Prevotellaceae Ga6A1 group	Subgroup 10	0.83907	undirected
Prevotellaceae Ga6A1 group	Woeseia	0.789758	undirected
Pseudoxanthomonas	Sphingomonas	0.7896	undirected
Subgroup 10	Woeseia	0.957958	undirected

## Sheet: EL-Module
datSummary	colorNEW	kMEblue	kMEbrown	kMEturquoise
[Eubacterium] ventriosum group	blue	0.953982	-0.0105582	-0.0567359
Bacteroides	blue	0.85118	-0.116788	-0.0369135
Blautia	blue	0.969722	-0.0237149	-0.0608913
CAG-56	blue	0.990182	-0.0457054	-0.0392483
Coprococcus 1	blue	0.77251	0.161196	-0.144008
Escherichia-Shigella	blue	0.89041	-0.123414	0.214455
Fusobacterium	blue	0.908589	-0.0594822	-0.0601637
Lachnospiraceae FCS020 group	blue	0.888958	-0.0954343	-0.110129
Lachnospiraceae UCG-004	blue	0.800978	-0.108538	0.242742
Prevotella	blue	0.93772	0.176419	-0.0691891
Ruminobacter	blue	0.983392	-0.0550363	-0.0488742
Tyzzerella 3	blue	0.854558	-0.0372559	-0.107929
Candidatus Saccharimonas	brown	-0.0712532	0.793492	0.159803
Defluviitaleaceae UCG-011	brown	-0.0988022	0.833319	0.0649826
Firmicutes bacterium CAG:822	brown	-0.0388454	0.964263	-0.0844337
Fusicatenibacter	brown	0.115946	0.881022	-0.0691018
Holdemanella	brown	0.0404019	0.897093	-0.136051
Intestinimonas	brown	-0.0484722	0.953595	-0.0823528
Parabacteroides	brown	-0.0103197	0.836377	-0.0847945
Peptoniphilus	brown	-0.0589424	0.80171	-0.101333
Porphyromonas	brown	-0.0602124	0.926168	0.102696
Ruminiclostridium	brown	-0.0452452	0.949742	-0.107698
uncultured Lachnospiraceae bacterium	brown	-0.0403214	0.962066	-0.088902
Akkermansia	turquoise	0.329974	-0.0581168	0.841098
Amphritea	turquoise	-0.0431639	-0.0284919	0.989434
Arcobacter	turquoise	-0.0393792	-0.0289955	0.988751
Fontimonas	turquoise	-0.0804597	-0.0757964	0.825094
Massilia	turquoise	-0.0627704	-0.0550396	0.974308
Moritella	turquoise	-0.0262587	-0.029834	0.934697
Motiliproteus	turquoise	-0.0522665	-0.0256002	0.942892
Polycyclovorans	turquoise	-0.062528	-0.0831587	0.764916
Prevotellaceae Ga6A1 group	turquoise	-0.035876	-0.0292369	0.981674
Pseudomonas	turquoise	-0.0555859	-0.0259056	0.880209
Pseudoxanthomonas	turquoise	-0.0813794	-0.0796281	0.771375
Subgroup 10	turquoise	-0.0534701	-0.024897	0.927538
Woeseia	turquoise	-0.0459668	-0.0279122	0.984012

## Sheet: EL-edge
fromNode	toNode	Weight	Direction
[Bacteroides] pectinophilus group	Anaeroplasma	0.782499	undirected
[Eubacterium] ventriosum group	CAG-56	0.73496	undirected
Acinetobacter	Brevundimonas	0.734888	undirected
Amphritea	Arcobacter	0.97551	undirected
Amphritea	Motiliproteus	0.798256	undirected
Amphritea	Prevotellaceae Ga6A1 group	0.917782	undirected
Amphritea	Subgroup 10	0.732022	undirected
Amphritea	Woeseia	0.983907	undirected
Arcobacter	Moritella	0.782846	undirected
Arcobacter	Prevotellaceae Ga6A1 group	0.98196	undirected
Arcobacter	Woeseia	0.921821	undirected
Blautia	CAG-56	0.813318	undirected
Blautia	Ruminobacter	0.766554	undirected
Brachyspira	Helicobacter	0.74068	undirected
CAG-56	Prevotella	0.72539	undirected
CAG-56	Ruminobacter	0.963976	undirected
Fontimonas	Pseudoxanthomonas	0.972796	undirected
Intestinimonas	Ruminiclostridium	0.720156	undirected
Moritella	Prevotellaceae Ga6A1 group	0.879298	undirected
Motiliproteus	Subgroup 10	0.9933	undirected
Motiliproteus	Woeseia	0.887448	undirected
Prevotellaceae Ga6A1 group	Woeseia	0.837152	undirected
Subgroup 10	Woeseia	0.832214	undirected
