# Supplementary material for: Characterization of Changes and Driver Microbes in Gut Microbiota During Healthy Aging Using A Captive Monkey Model
Source: Genomics Proteomics Bioinformatics. 2021 Dec 30;20(2):350–65. doi: 10.1016/j.gpb.2021.09.009 (PMC9684162; doi:10.1016/j.gpb.2021.09.009)
Supplement: Supplementary Table S4 [file mmc15.xlsx]

## Sheet: Table S4 
Table S4 Network parameters calculated by NetShift
S_ID	n(control)	n(case)	core(case)	Union	Intersect	Exclusive	Jaccard-score	NESH-score	DelBet	COM
YA vs. IF
Prevotellaceae UCG-003	1	3	3	3	1	2	0.333	1.833	0	1
Helicobacter	1	1	1	2	0	1	0	1.75	0	2
Lactobacillus	1	1	1	2	0	1	0	1.75	0	2
Ruminococcaceae UCG-014	1	1	1	2	0	1	0	1.75	0	1
Prevotella 9	2	4	3	4	2	2	0.5	1.5	1	1
Alloprevotella	2	3	3	3	2	1	0.667	0.917	0	1
Prevotella 2	3	3	3	3	3	0	1	0	−1	1
MA vs. YA
Dialister	1	5	4	5	1	4	0.2	1.933	0.038	2
Megasphaera	1	5	4	5	1	4	0.2	1.933	0.015	2
Christensenellaceae R-7 group	3	6	4	8	1	5	0.125	1.917	0.104	1
Ruminococcaceae UCG-010	2	5	4	6	1	4	0.167	1.833	−0.129	1
Rikenellaceae RC9 gut group	4	7	4	9	2	5	0.222	1.75	0.103	2
Ruminococcaceae UCG-014	1	1	1	2	0	1	0	1.583	0	1
[Eubacterium] coprostanoligenes group	3	5	4	6	2	3	0.333	1.417	0.009	1
Ruminococcaceae UCG-005	3	5	4	6	2	3	0.333	1.417	0.015	2
Ruminococcaceae UCG-002	7	10	4	11	6	4	0.545	1.152	0.636	1
Anaerovibrio	1	2	2	2	1	1	0.5	1.083	0	1
Prevotella 2	7	5	4	9	3	2	0.333	1.056	−0.019	3
Lactobacillus	4	1	1	4	1	0	0.25	0.75	−0.414	4
Prevotella 9	13	12	4	15	10	2	0.667	0.633	0	3
Alloprevotella	6	4	3	6	4	0	0.667	0.333	0.012	3
Agathobacter	2	2	2	2	2	0	1	0	0	3
Succinivibrio	1	1	1	1	1	0	1	0	0	4
EL vs. MA
Ruminococcaceae UCG-014	2	4	2	6	0	4	0	2.067	0.23	1
Holdemanella	1	2	1	3	0	2	0	1.867	0.24	1
Faecalibacterium	1	1	1	2	0	1	0	1.6	0	3
Treponema 2	9	3	2	12	0	3	0	1.55	−0.194	4
Succinivibrio	1	3	2	3	1	2	0.333	1.533	0.06	4
Rikenellaceae RC9 gut group	7	4	2	10	1	3	0.1	1.5	0.309	4
Oribacterium	2	1	1	3	0	1	0	1.433	0	1
Alloprevotella	5	5	2	8	2	3	0.25	1.425	0.234	2
Lachnospiraceae UCG-007	3	3	2	5	1	2	0.2	1.4	0.124	1
Prevotella 2	7	3	2	9	1	2	0.111	1.311	0.054	3
Ruminococcus 1	6	1	1	7	0	1	0	1.243	−0.006	1
Christensenellaceae R-7 group	8	2	2	9	1	1	0.111	1.1	−0.103	2
Lactobacillus	1	2	2	2	1	1	0.5	1.1	0	4
Megasphaera	7	2	1	8	1	1	0.125	1.1	0.056	1
Ruminococcaceae NK4A214	6	2	2	7	1	1	0.143	1.1	−0.006	2
Subdoligranulum	1	2	2	2	1	1	0.5	1.1	0	3
Dialister	4	1	1	4	1	0	0.25	0.75	−0.007	1
Ruminococcaceae UCG-010	4	1	1	4	1	0	0.25	0.75	−0.002	3
Prevotella 9	17	10	2	18	9	1	0.5	0.656	0	3
Ruminococcaceae UCG-002	11	4	2	11	4	0	0.364	0.636	−0.258	2
Agathobacter	2	1	1	2	1	0	0.5	0.5	0	3
Anaerovibrio	2	1	1	2	1	0	0.5	0.5	0	3
Note：IF, infants; YA, young adults; MA, the middle-aged; EL, the elderly.Red bold face denotes identified drivers.
