# Supplementary material for: Characterization of Changes and Driver Microbes in Gut Microbiota During Healthy Aging Using A Captive Monkey Model
Source: Genomics Proteomics Bioinformatics. 2021 Dec 30;20(2):350–65. doi: 10.1016/j.gpb.2021.09.009 (PMC9684162; doi:10.1016/j.gpb.2021.09.009)
Supplement: Supplementary Table S5 [file mmc16.xlsx]

## Sheet: Age correlation of KEGG modules
Table S5 Age correlation of KEGG modules
NO.	KEGG module	Spearman correlation coefficient	P
1	Replication, recombination and repair proteins	0.640358	2.4869e-13
2	Lipoic acid metabolism	0.610067	6.22213e-12
3	African trypanosomiasis	0.590235	4.28395e-11
4	Phosphatidylinositol signaling system	0.569675	2.77065e-10
5	Limonene and pinene degradation	0.567245	3.42556e-10
6	Photosynthesis proteins	-0.55521	9.55766e-10
7	Photosynthesis	-0.545199	2.17635e-09
8	Proximal tubule bicarbonate reclamation	0.537926	3.89145e-09
9	Bile secretion	0.531582	6.38896e-09
10	beta-Alanine metabolism	-0.520616	1.46999e-08
11	Penicillin and cephalosporin biosynthesis	0.518111	1.77095e-08
12	Naphthalene degradation	0.517069	1.91276e-08
13	Glycolysis / Gluconeogenesis	0.514272	2.34908e-08
14	Sulfur metabolism	-0.513127	2.55381e-08
15	Inositol phosphate metabolism	0.505152	4.53268e-08
16	Nucleotide metabolism	0.502555	5.44669e-08
17	1,1,1-Trichloro-2,2-bis(4-chlorophenyl)ethane (DDT) degradation	-0.501189	5.99556e-08
18	Chloroalkane and chloroalkene degradation	0.491892	1.13985e-07
19	Phosphonate and phosphinate metabolism	0.490974	1.21324e-07
20	Plant-pathogen interaction	-0.481881	2.22918e-07
21	Butanoate metabolism	0.478895	2.71176e-07
22	Oxidative phosphorylation	-0.46334	7.30814e-07
23	Caprolactam degradation	0.463021	7.45425e-07
24	NOD-like receptor signaling pathway	-0.462843	7.53718e-07
25	Chagas disease (American trypanosomiasis)	0.457309	1.05952e-06
26	Biosynthesis of vancomycin group antibiotics	-0.450754	1.57379e-06
27	Vibrio cholerae pathogenic cycle	-0.450317	1.61542e-06
28	Progesterone-mediated oocyte maturation	-0.44962	1.68388e-06
29	Antigen processing and presentation	-0.44962	1.68388e-06
30	Prostate cancer	-0.448427	1.80759e-06
31	Benzoate degradation	0.440679	2.84585e-06
32	Fatty acid metabolism	0.435836	3.75825e-06
33	Selenocompound metabolism	-0.435771	3.77215e-06
34	Porphyrin and chlorophyll metabolism	-0.433109	4.38699e-06
35	Apoptosis	0.422883	7.74477e-06
36	RNA polymerase	0.421916	8.16441e-06
37	Base excision repair	0.421144	8.51494e-06
38	Xylene degradation	0.418325	9.91848e-06
39	Polyketide sugar unit biosynthesis	-0.416646	1.08553e-05
40	N-Glycan biosynthesis	-0.413266	1.29989e-05
41	Protein folding and associated processing	-0.411031	1.46287e-05
42	Dioxin degradation	0.404136	2.09482e-05
43	Riboflavin metabolism	-0.399293	2.68314e-05
44	Ascorbate and aldarate metabolism	0.396415	3.10265e-05
45	Glycerolipid metabolism	0.395934	3.17841e-05
46	Isoquinoline alkaloid biosynthesis	-0.395043	3.32348e-05
47	Nitrogen metabolism	-0.395016	3.32797e-05
48	Cardiac muscle contraction	-0.393683	3.55704e-05
49	Staphylococcus aureus infection	0.393672	3.55895e-05
50	Meiosis - yeast	0.392808	3.7152e-05
51	Ethylbenzene degradation	0.382803	6.05818e-05
52	Butirosin and neomycin biosynthesis	0.380757	6.68248e-05
53	Influenza A	0.380574	6.74099e-05
54	Transcription related proteins	0.378235	7.53419e-05
55	Type I diabetes mellitus	0.37701	7.98376e-05
56	Parkinson_s disease	-0.374693	8.90235e-05
57	Hepatitis C	0.374661	8.91591e-05
58	Measles	0.374661	8.91591e-05
59	mTOR signaling pathway	0.374661	8.91591e-05
60	Cell cycle	0.374661	8.91591e-05
61	Other ion-coupled transporters	-0.374391	9.02926e-05
62	Isoflavonoid biosynthesis	0.37303	9.62161e-05
63	Various types of N-glycan biosynthesis	-0.372226	9.98846e-05
64	Restriction enzyme	0.371276	0.000104387
65	Signal transduction mechanisms	0.369386	0.000113906
66	Carbon fixation in photosynthetic organisms	-0.367221	0.0001258
67	Alzheimer_s disease	-0.367086	0.000126579
68	Ion channels	0.363625	0.000148134
69	Proteasome	-0.363522	0.000148822
70	Tyrosine metabolism	0.361827	0.000160631
71	Cell division	-0.360315	0.000171887
72	mRNA surveillance pathway	0.359802	0.000175873
73	Glycine, serine and threonine metabolism	-0.355995	0.000208204
74	Prion diseases	-0.351962	0.000248402
75	Linoleic acid metabolism	0.351163	0.000257172
76	Chaperones and folding catalysts	-0.350672	0.000262706
77	Ribosome Biogenesis	0.350623	0.000263259
78	Bacterial toxins	0.35051	0.000264554
79	Phagosome	0.349221	0.000279687
80	Basal transcription factors	0.348739	0.00028556
81	Pyruvate metabolism	0.344279	0.000345463
82	Lipopolysaccharide biosynthesis	-0.342189	0.000377338
83	Metabolism of xenobiotics by cytochrome P450	0.335645	0.000495513
84	Metabolism of cofactors and vitamins	-0.335327	0.000502052
85	Aminobenzoate degradation	0.334344	0.000522728
86	Folate biosynthesis	-0.334333	0.000522959
87	Epithelial cell signaling in Helicobacter pylori infection	-0.333518	0.00054071
88	Bisphenol degradation	0.331326	0.000591217
89	Pores ion channels	-0.328799	0.000654783
90	Lipid biosynthesis proteins	0.324825	0.00076751
91	Hypertrophic cardiomyopathy (HCM)	0.323841	0.000798023
92	Membrane and intracellular structural molecules	-0.323588	0.000806046
93	MAPK signaling pathway - yeast	0.32219	0.000851757
94	Phosphotransferase system (PTS)	0.319771	0.00093645
95	Ribosome biogenesis in eukaryotes	0.319415	0.000949557
96	Type II diabetes mellitus	0.317995	0.00100347
97	Vibrio cholerae infection	0.317641	0.00101734
98	Carbon fixation pathways in prokaryotes	-0.311397	0.00129245
99	Drug metabolism - cytochrome P450	0.309215	0.00140348
100	Galactose metabolism	0.306953	0.00152773
101	Lipopolysaccharide biosynthesis proteins	-0.299578	0.0020052
102	Function unknown	0.296019	0.00228067
103	alpha-Linolenic acid metabolism	-0.293708	0.00247741
104	Novobiocin biosynthesis	-0.292807	0.00255824
105	Cellular antigens	-0.290409	0.00278481
106	Glyoxylate and dicarboxylate metabolism	-0.287407	0.00309392
107	Biosynthesis of unsaturated fatty acids	0.286463	0.0031974
108	Biosynthesis of siderophore group nonribosomal peptides	-0.282057	0.00372211
109	Pentose and glucuronate interconversions	0.280188	0.00396697
110	Valine, leucine and isoleucine degradation	0.279919	0.00400352
111	Tryptophan metabolism	0.278984	0.00413232
112	Ubiquitin system	0.27446	0.00481016
113	Pentose phosphate pathway	0.273515	0.00496363
114	Phenylalanine, tyrosine and tryptophan biosynthesis	-0.272878	0.00506957
115	Amoebiasis	0.272003	0.00521828
116	DNA replication	0.270259	0.00552642
117	Protein digestion and absorption	-0.26905	0.00574951
118	Pathways in cancer	-0.268369	0.00587848
119	RNA transport	0.26804	0.00594184
120	Bladder cancer	0.266364	0.00627368
121	Arachidonic acid metabolism	-0.266156	0.00631612
122	Flavonoid biosynthesis	0.265837	0.00638142
123	Others	0.264687	0.00662217
124	Amino acid metabolism	0.260805	0.00749531
125	Inorganic ion transport and metabolism	-0.257581	0.00829603
126	D-Alanine metabolism	0.256415	0.00860379
127	Tropane, piperidine and pyridine alkaloid biosynthesis	-0.251237	0.0100949
128	Pantothenate and CoA biosynthesis	-0.247728	0.0112302
129	Chlorocyclohexane and chlorobenzene degradation	-0.242415	0.0131613
130	Homologous recombination	0.240255	0.0140254
131	Flagellar assembly	-0.234721	0.0164684
132	Transcription factors	0.234094	0.0167668
133	Cyanoamino acid metabolism	-0.231389	0.0181098
134	Zeatin biosynthesis	-0.22423	0.0221209
135	Bacterial invasion of epithelial cells	0.224159	0.0221637
136	Alanine, aspartate and glutamate metabolism	-0.22396	0.022286
137	Protein processing in endoplasmic reticulum	-0.222383	0.0232712
138	Hematopoietic cell lineage	0.221141	0.0240735
139	Pertussis	0.220132	0.0247427
140	Taurine and hypotaurine metabolism	0.218485	0.0258686
141	Ubiquinone and other terpenoid-quinone biosynthesis	-0.217551	0.0265264
142	Propanoate metabolism	0.217464	0.0265879
143	Glycosphingolipid biosynthesis - lacto and neolacto series	0.211131	0.0314439
144	Mineral absorption	-0.206558	0.0353988
145	Flavone and flavonol biosynthesis	0.204614	0.0372023
